# Supplementary material for: Influence of a Nutrition Education Program on Parental Nutrition Knowledge, Dietary Habits, and Nutritional Status in Schoolchildren with Excess Weight
Source: Nutrients. 2026 Feb 13;18(4):613. doi: 10.3390/nu18040613 (PMC12942948; doi:10.3390/nu18040613)
Supplement: Supplementary file 1 [file nutrients-18-00613-s001.zip]

Archive with 3 entries (3 files):
- File S1. Parental Nutritional Knowledge Questionnaire.docx
- File S2. Food Frequency Questionnaire (FFQ) – 69 Items.docx
- Table S1. Post-hoc pairwise comparisons of parental nutritional knowledge scores by group and time.docx
